# Supplementary material for: Comparison of three algorithms for estimating crop model parameters based on multi-source data: A case study using the CROPGRO-Soybean phenological model
Source: PLoS One. 2025 May 14;20(5):e0323927. doi: 10.1371/journal.pone.0323927 (PMC12077690; doi:10.1371/journal.pone.0323927)
Supplement: S1 File — (XLSX) [file pone.0323927.s001.xlsx]

## Sheet: Fig 2
		NSGA2	Measured	Simulated					GLUE	Measured	Simulated					DE	Measured	Simulated
							244.792							244.792							244.792
			218.333	221.6	10.6711	3.26667	711.111			218.333	223	21.7778	4.66667	711.111			218.333	222	13.4444	3.66667	711.111
			233.333	235.6	5.13778	2.26667	136.111			233.333	240	44.4444	6.66667	136.111			233.333	238	21.7778	4.66667	136.111
			243	243.4	0.16	0.4	4			243	249	36	6	4			243	246	9	3	4
			274	280.2	38.44	6.2	841			274	283	81	9	841			274	281	49	7	841
			224	225.4	1.96	1.4	441			224	224	0	0	441			224	227.8	14.44	3.8	441
			239	240.8	3.24	1.8	36			239	241	4	2	36			239	242.8	14.44	3.8	36
			252.333	249	11.1111	3.33333	53.7778			252.333	250	5.44444	2.33333	53.7778			252.333	255	7.11111	2.66667	53.7778
			278	290.6	158.76	12.6	1089			278	285	49	7	1089			278	287	81	9	1089
			218.5	222.4	15.21	3.9	702.25			218.5	221	6.25	2.5	702.25			218.5	224.8	39.69	6.3	702.25
			235	237.6	6.76	2.6	100			235	238	9	3	100			235	240	25	5	100
			245	245.6	0.36	0.6	0			245	247	4	2	0			245	248.6	12.96	3.6	0
			277	282.4	29.16	5.4	1024			277	282	25	5	1024			277	283	36	6	1024
					280.97	0	5138.25					285.917		5138.25					323.863		5138.25
		R2	0.945318						R2	0.944355						R2	0.93697
		RMSE	6.84312		561.94	43.7667			RMSE	6.9031		571.833	50.1667				7.34692		647.727	58.5
		AE	3.64722						AE	4.18056							4.875
			200	200						200	200						200	200
			300	300						300	300						300	300
							240.639							240.639							240.639
			219.333	217	5.44444	2.33333	658.778			219.333	218	1.77778	1.33333	658.778			219.333	217	5.44444	2.33333	658.778
			237.333	234	11.1111	3.33333	58.7778			237.333	233	18.7778	4.33333	58.7778			237.333	231	40.1111	6.33333	58.7778
			242	240	4	2	9			242	241	1	1	9			242	238.6	11.56	3.4	9
			270	279	81	9	625			270	281.4	129.96	11.4	625			270	277	49	7	625
			216.667	216	0.444444	0.666667	802.778			216.667	216	0.444444	0.666667	802.778			216.667	215	2.77778	1.66667	802.778
			235.333	230	28.4444	5.33333	93.4444			235.333	231	18.7778	4.33333	93.4444			235.333	230	28.4444	5.33333	93.4444
			241	239.6	1.96	1.4	16			241	239	4	2	16			241	236.8	17.64	4.2	16
			273.333	278	21.7778	4.66667	802.778			273.333	278	21.7778	4.66667	802.778			273.333	277	13.4444	3.66667	802.778
			217.333	215	5.44444	2.33333	765.444			217.333	218	0.444444	0.666667	765.444			217.333	213	18.7778	4.33333	765.444
			229	226	9	3	256			229	233	16	4	256			229	233	16	4	256
			237.333	235	5.44444	2.33333	58.7778			237.333	242	21.7778	4.66667	58.7778			237.333	243	32.1111	5.66667	58.7778
			269	275	36	6	576			269	277	64	8	576			269	278	81	9	576
					210.071		4722.78					298.738		4722.78					316.311		4722.78
		R2	0.95552						R2	0.936745						R2	0.933024
		RMSE	4.18401		210.071	42.4	4722.78			4.98947		298.738	47.0667				5.13413		316.311	56.9333
		AE	3.53333							3.92222							4.74444
			200	200						200	200						200	200
			300	300						300	300						300	300
							246.833							246.833							246.833
		物候1	225.667	224	2.77778	1.66667	373.778			225.667	220	32.1111	5.66667	373.778			225.667	223	7.11111	2.66667	373.778
		物候2	235.333	232	11.1111	3.33333	93.4444			235.333	232	11.1111	3.33333	93.4444			235.333	232	11.1111	3.33333	93.4444
		物候3	244.667	241	13.4444	3.66667	0.111111			244.667	241	13.4444	3.66667	0.111111			244.667	241	13.4444	3.66667	0.111111
		物候4	277	280	9	3	1024			277	276	1	1	1024			277	284	49	7	1024
			225.333	222	11.1111	3.33333	386.778			225.333	221	18.7778	4.33333	386.778			225.333	219	40.1111	6.33333	386.778
			236.333	234.8	2.35111	1.53333	75.1111			236.333	232.2	17.0844	4.13333	75.1111			236.333	233	11.1111	3.33333	75.1111
			244.333	241	11.1111	3.33333	0.444444			244.333	239	28.4444	5.33333	0.444444			244.333	241	11.1111	3.33333	0.444444
			280	277	9	3	1225			280	277.2	7.84	2.8	1225			280	285	25	5	1225
			226	223.2	7.84	2.8	361			226	220	36	6	361			226	222	16	4	361
			239.667	235.2	19.9511	4.46667	28.4444			239.667	234	32.1111	5.66667	28.4444			239.667	233	44.4444	6.66667	28.4444
			249.667	241.8	61.8844	7.86667	21.7778			249.667	244	32.1111	5.66667	21.7778			249.667	242	58.7778	7.66667	21.7778
			278	281	9	3	1089			278	277	1	1	1089			278	272	36	6	1089
					168.582		4678.89					231.036		4678.89					323.222		4678.89
		R2	0.96397						R2	0.950622						R2	0.930919
		RMSE	5.30066		337.164	41				6.20531		462.071	48.6				7.33964		646.444	59
		AE	3.41667							4.05							4.91667
			200	200						200	200						200	200
			300	300						300	300						300	300

## Sheet: Fig 3
		NSGA2	Measured	Simulated						GLUE	Measured	Simulated						DE	Measured	Simulated
							244.088								244.088								244.088
			218.333	221.6	10.6711	3.26667	658.778				218.333	223	21.7778	4.66667	658.778				218.333	222	13.4444	3.66667	658.778
			233.333	235.6	5.13778	2.26667	113.778				233.333	240	44.4444	6.66667	113.778				233.333	238	21.7778	4.66667	113.778
			243	243.4	0.16	0.4	1				243	249	36	6	1				243	246	9	3	1
			274	280.2	38.44	6.2	900				274	283	81	9	900				274	281	49	7	900
			224	225.4	1.96	1.4	400				224	224	0	0	400				224	227.8	14.44	3.8	400
			239	240.8	3.24	1.8	25				239	241	4	2	25				239	242.8	14.44	3.8	25
			252.333	249	11.1111	3.33333	69.4444				252.333	250	5.44444	2.33333	69.4444				252.333	255	7.11111	2.66667	69.4444
			278	290.6	158.76	12.6	1156				278	285	49	7	1156				278	287	81	9	1156
			218.5	222.4	15.21	3.9	650.25				218.5	221	6.25	2.5	650.25				218.5	224.8	39.69	6.3	650.25
			235	237.6	6.76	2.6	81				235	238	9	3	81				235	240	25	5	81
			245	245.6	0.36	0.6	1				245	247	4	2	1				245	248.6	12.96	3.6	1
			277	282.4	29.16	5.4	1089				277	282	25	5	1089				277	283	36	6	1089
		RMSE								RMSE
		AE								AE
			219.333	217	5.44444	2.33333	608.444				219.333	218	1.77778	1.33333	608.444				219.333	217	5.44444	2.33333	608.444
			237.333	234	11.1111	3.33333	44.4444				237.333	233	18.7778	4.33333	44.4444				237.333	231	40.1111	6.33333	44.4444
			242	240	4	2	4				242	241	1	1	4				242	238.6	11.56	3.4	4
			270	279	81	9	676				270	281.4	129.96	11.4	676				270	277	49	7	676
			216.667	216	0.444444	0.666667	747.111				216.667	216	0.444444	0.666667	747.111				216.667	215	2.77778	1.66667	747.111
			235.333	230	28.4444	5.33333	75.1111				235.333	231	18.7778	4.33333	75.1111				235.333	230	28.4444	5.33333	75.1111
			241	239.6	1.96	1.4	9				241	239	4	2	9				241	236.8	17.64	4.2	9
			273.333	278	21.7778	4.66667	860.444				273.333	278	21.7778	4.66667	860.444				273.333	277	13.4444	3.66667	860.444
			217.333	215	5.44444	2.33333	711.111				217.333	218	0.444444	0.666667	711.111				217.333	213	18.7778	4.33333	711.111
			229	226	9	3	225				229	233	16	4	225				229	233	16	4	225
			237.333	235	5.44444	2.33333	44.4444				237.333	242	21.7778	4.66667	44.4444				237.333	243	32.1111	5.66667	44.4444
			269	275	36	6	625				269	277	64	8	625				269	278	81	9	625
		RMSE
			225.667	224	2.77778	1.66667	336.111				225.667	220	32.1111	5.66667	336.111				225.667	223	7.11111	2.66667	336.111
			235.333	232	11.1111	3.33333	75.1111				235.333	232	11.1111	3.33333	75.1111				235.333	232	11.1111	3.33333	75.1111
			244.667	241	13.4444	3.66667	0.444444				244.667	241	13.4444	3.66667	0.444444				244.667	241	13.4444	3.66667	0.444444
			277	280	9	3	1089				277	276	1	1	1089				277	284	49	7	1089
			225.333	222	11.1111	3.33333	348.444				225.333	221	18.7778	4.33333	348.444				225.333	219	40.1111	6.33333	348.444
			236.333	234.8	2.35111	1.53333	58.7778				236.333	232.2	17.0844	4.13333	58.7778				236.333	233	11.1111	3.33333	58.7778
			244.333	241	11.1111	3.33333	0.111111				244.333	239	28.4444	5.33333	0.111111				244.333	241	11.1111	3.33333	0.111111
			280	277	9	3	1296				280	277.2	7.84	2.8	1296				280	285	25	5	1296
			226	223.2	7.84	2.8	324				226	220	36	6	324				226	222	16	4	324
			239.667	235.2	19.9511	4.46667	18.7778				239.667	234	32.1111	5.66667	18.7778				239.667	233	44.4444	6.66667	18.7778
			249.667	241.8	61.8844	7.86667	32.1111				249.667	244	32.1111	5.66667	32.1111				249.667	242	58.7778	7.66667	32.1111
			278	281	9	3	1156				278	277	1	1	1156				278	272	36	6	1156
					659.623		14510.3						815.69		14510.3						963.397		14510.3
		R2	0.954541							R2	0.943785							R2	0.933606
		RMSE	6.05357		1319.25	127.167					6.73172		1631.38	145.833					7.31588		1926.79	174.433
		AE	3.53241								4.05093								4.84537
		200	200							200	200							200	200
		300	300							300	300							300	300
